# Supplementary material for: Yttrium-90 Selective Internal Radiation Therapy for Neuroendocrine Liver Metastases: An Institutional Case Series, Updated Systematic Review, and Meta-Analysis
Source: Diagnostics (Basel). 2025 Dec 29;16(1):111. doi: 10.3390/diagnostics16010111 (PMC12786313; doi:10.3390/diagnostics16010111)
Supplement: Supplementary file 1 [file diagnostics-16-00111-s001.zip]

Archive with 1 entries (1 files):
- diagnostics-4026150-Supplementary Materials.pdf
